# Supplementary material for: Dual Targeting of AChE Inhibition and GPX4 Binding by Plant-Derived Compounds for the Treatment of Alzheimer’s Disease: Insights from Molecular Docking and Molecular Dynamics Simulations
Source: Pharmaceutics. 2026 Jun 29;18(7):798. doi: 10.3390/pharmaceutics18070798 (PMC13414810; doi:10.3390/pharmaceutics18070798)
Supplement: Supplementary file 1 [file pharmaceutics-18-00798-s001.zip]

Archive with 1 entries (1 files):
- pharmaceutics-4363480-supplementary.pdf
